# Supplementary material for: Single-Cell Multi-Tissue T Cell Clonal Dynamics Reveal Distinct Immune Coercion Landscapes in MSI and MSS Colorectal Cancer
Source: Int J Mol Sci. 2026 Mar 16;27(6):2689. doi: 10.3390/ijms27062689 (PMC13027115; doi:10.3390/ijms27062689)
Supplement: Supplementary file 1 [file ijms-27-02689-s001.zip]

Archive with 1 entries (1 files):
- ijms-4169871-supplementary.pdf
